# Supplementary material for: School-Based Pre- and Post-Intervention Tests Assessing Knowledge about Healthy Lifestyles: A National School Health Awareness Campaign on Children Aged between 3 and 12 Years Old
Source: Children (Basel). 2024 Feb 7;11(2):213. doi: 10.3390/children11020213 (PMC10887629; doi:10.3390/children11020213)
Supplement: Supplementary file 1 [file children-11-00213-s001.zip]

Archive with 1 entries (1 files):
- children-2827270-supplementary.pdf
